# Supplementary material for: No Evidence of a Genetic Causal Relationship between Ankylosing Spondylitis and Gut Microbiota: A Two-Sample Mendelian Randomization Study
Source: Nutrients. 2023 Feb 20;15(4):1057. doi: 10.3390/nu15041057 (PMC9965834; doi:10.3390/nu15041057)
Supplement: Supplementary file 1 [file nutrients-15-01057-s001.zip]

Archive with 1 entries (1 files):
- Supplementary File S1.xls
