# Supplementary material for: No Evidence of a Genetic Causal Relationship between Ankylosing Spondylitis and Gut Microbiota: A Two-Sample Mendelian Randomization Study
Source: Nutrients. 2023 Feb 20;15(4):1057. doi: 10.3390/nu15041057 (PMC9965834; doi:10.3390/nu15041057)
Supplement: Supplementary file 1 [file nutrients-15-01057-s001.zip › Supplementary File S1.xls]

## Sheet: Bacteroides
	SNP	effect_allele.exposure	other_allele.exposure	effect_allele.outcome	other_allele.outcome	beta.exposure	beta.outcome	eaf.exposure	eaf.outcome	remove	palindromic	ambiguous	id.outcome	chr	pos	se.outcome	samplesize.outcome	pval.outcome	outcome	originalname.outcome	outcome.deprecated	mr_keep.outcome	data_source.outcome	proxy.outcome	target_snp.outcome	proxy_snp.outcome	target_a1.outcome	target_a2.outcome	proxy_a1.outcome	proxy_a2.outcome	chr.exposure	pos.exposure	se.exposure	pval.exposure	samplesize.exposure	id.exposure	exposure	mr_keep.exposure	pval_origin.exposure	data_source.exposure	action	mr_keep	R2	F
1	rs11585893	A	G	A	G	-0.0740746	0.0156	NA	0.2458	FALSE	FALSE	FALSE	finn-b-M13_ANKYLOSPON	1	10644351	0.0437	NA	0.7201	Ankylosing spondylitis || id:finn-b-M13_ANKYLOSPON	Ankylosing spondylitis	Ankylosing spondylitis || ||	TRUE	igd	NA	NA	NA	NA	NA	NA	NA	1	10644351	0.0147633	1.79511e-06	14306	ebi-a-GCST90016968	|| id:ebi-a-GCST90016968	TRUE	reported	igd	2	TRUE	0.00175667	25.1716
2	rs13207588	A	G	A	G	-0.059205	-0.0318	NA	0.1959	FALSE	FALSE	FALSE	finn-b-M13_ANKYLOSPON	6	41519430	0.0476	NA	0.5038	Ankylosing spondylitis || id:finn-b-M13_ANKYLOSPON	Ankylosing spondylitis	Ankylosing spondylitis || ||	TRUE	igd	NA	NA	NA	NA	NA	NA	NA	6	41519430	0.0131195	7.48497e-06	14306	ebi-a-GCST90016968	|| id:ebi-a-GCST90016968	TRUE	reported	igd	2	TRUE	0.0014215	20.362
3	rs1340391	T	C	T	C	-0.0592004	0.05	NA	0.1354	FALSE	FALSE	FALSE	finn-b-M13_ANKYLOSPON	1	102960989	0.0544	NA	0.3582	Ankylosing spondylitis || id:finn-b-M13_ANKYLOSPON	Ankylosing spondylitis	Ankylosing spondylitis || ||	TRUE	igd	NA	NA	NA	NA	NA	NA	NA	1	102960989	0.0132244	6.73008e-06	14306	ebi-a-GCST90016968	|| id:ebi-a-GCST90016968	TRUE	reported	igd	2	TRUE	0.00139885	20.0372
4	rs17619981	T	G	T	G	0.0880978	0.0744	NA	0.1344	FALSE	FALSE	FALSE	finn-b-M13_ANKYLOSPON	19	24342250	0.0546	NA	0.1733	Ankylosing spondylitis || id:finn-b-M13_ANKYLOSPON	Ankylosing spondylitis	Ankylosing spondylitis || ||	TRUE	igd	NA	NA	NA	NA	NA	NA	NA	19	24342250	0.0187002	2.68683e-06	14306	ebi-a-GCST90016968	|| id:ebi-a-GCST90016968	TRUE	reported	igd	2	TRUE	0.00154898	22.191
5	rs2023437	T	C	T	C	-0.0782325	-0.0055	NA	0.124	FALSE	FALSE	FALSE	finn-b-M13_ANKYLOSPON	14	22045949	0.0568	NA	0.923	Ankylosing spondylitis || id:finn-b-M13_ANKYLOSPON	Ankylosing spondylitis	Ankylosing spondylitis || ||	TRUE	igd	NA	NA	NA	NA	NA	NA	NA	14	22045949	0.0167634	5.01822e-06	14306	ebi-a-GCST90016968	|| id:ebi-a-GCST90016968	TRUE	reported	igd	2	TRUE	0.0015201	21.7766
6	rs2366421	T	A	T	A	-0.0528153	0.0487	NA	0.1794	FALSE	TRUE	TRUE	finn-b-M13_ANKYLOSPON	3	62019400	0.0484	NA	0.3137	Ankylosing spondylitis || id:finn-b-M13_ANKYLOSPON	Ankylosing spondylitis	Ankylosing spondylitis || ||	TRUE	igd	NA	NA	NA	NA	NA	NA	NA	3	62019400	0.0117124	7.64945e-06	14306	ebi-a-GCST90016968	|| id:ebi-a-GCST90016968	TRUE	reported	igd	2	FALSE	0.00141936	20.3314
7	rs28757219	T	A	T	A	0.0818398	-0.2594	NA	0.1209	FALSE	TRUE	TRUE	finn-b-M13_ANKYLOSPON	6	29143451	0.0582	NA	8.31496e-06	Ankylosing spondylitis || id:finn-b-M13_ANKYLOSPON	Ankylosing spondylitis	Ankylosing spondylitis || ||	TRUE	igd	NA	NA	NA	NA	NA	NA	NA	6	29143451	0.0170319	1.2942e-06	14306	ebi-a-GCST90016968	|| id:ebi-a-GCST90016968	TRUE	reported	igd	2	FALSE	0.00161133	23.0857
8	rs495004	C	G	C	G	-0.0607475	0.0077	NA	0.2276	FALSE	TRUE	TRUE	finn-b-M13_ANKYLOSPON	9	112855426	0.0444	NA	0.8627	Ankylosing spondylitis || id:finn-b-M13_ANKYLOSPON	Ankylosing spondylitis	Ankylosing spondylitis || ||	TRUE	igd	NA	NA	NA	NA	NA	NA	NA	9	112855426	0.0129865	3.4209e-06	14306	ebi-a-GCST90016968	|| id:ebi-a-GCST90016968	TRUE	reported	igd	2	FALSE	0.00152718	21.8782
9	rs66474973	G	T	G	T	0.0812515	-0.1045	NA	0.1017	FALSE	FALSE	FALSE	finn-b-M13_ANKYLOSPON	20	58614443	0.0612	NA	0.0874903	Ankylosing spondylitis || id:finn-b-M13_ANKYLOSPON	Ankylosing spondylitis	Ankylosing spondylitis || ||	TRUE	igd	TRUE	rs66474973	rs17788984	G	T	G	A	20	58605432	0.0164479	6.80973e-07	14306	ebi-a-GCST90016968	|| id:ebi-a-GCST90016968	TRUE	reported	igd	2	TRUE	0.00170288	24.3995
10	rs66710942	T	C	T	C	-0.0488038	0.0207	NA	0.476	FALSE	FALSE	FALSE	finn-b-M13_ANKYLOSPON	3	77215327	0.0373	NA	0.579499	Ankylosing spondylitis || id:finn-b-M13_ANKYLOSPON	Ankylosing spondylitis	Ankylosing spondylitis || ||	TRUE	igd	NA	NA	NA	NA	NA	NA	NA	3	77215327	0.0107412	5.8626e-06	14306	ebi-a-GCST90016968	|| id:ebi-a-GCST90016968	TRUE	reported	igd	2	TRUE	0.00144098	20.6415
11	rs6795673	C	T	C	T	0.0538565	0.0182	NA	0.4779	FALSE	FALSE	FALSE	finn-b-M13_ANKYLOSPON	3	10593224	0.0372	NA	0.625	Ankylosing spondylitis || id:finn-b-M13_ANKYLOSPON	Ankylosing spondylitis	Ankylosing spondylitis || ||	TRUE	igd	NA	NA	NA	NA	NA	NA	NA	3	10593224	0.0105251	3.37909e-07	14306	ebi-a-GCST90016968	|| id:ebi-a-GCST90016968	TRUE	reported	igd	2	TRUE	0.00182689	26.1796
12	rs9507307	C	T	C	T	0.0604456	0.0169	NA	0.2445	FALSE	FALSE	FALSE	finn-b-M13_ANKYLOSPON	13	24913678	0.0433	NA	0.6964	Ankylosing spondylitis || id:finn-b-M13_ANKYLOSPON	Ankylosing spondylitis	Ankylosing spondylitis || ||	TRUE	igd	TRUE	rs9507307	rs9507308	C	T	A	G	13	24910476	0.0129128	2.12711e-06	14306	ebi-a-GCST90016968	|| id:ebi-a-GCST90016968	TRUE	reported	igd	2	TRUE	0.00152935	21.9093

## Sheet: Streptococcus
	SNP	effect_allele.exposure	other_allele.exposure	effect_allele.outcome	other_allele.outcome	beta.exposure	beta.outcome	eaf.exposure	eaf.outcome	remove	palindromic	ambiguous	id.outcome	chr	pos	se.outcome	samplesize.outcome	pval.outcome	outcome	originalname.outcome	outcome.deprecated	mr_keep.outcome	data_source.outcome	proxy.outcome	target_snp.outcome	proxy_snp.outcome	target_a1.outcome	target_a2.outcome	proxy_a1.outcome	proxy_a2.outcome	chr.exposure	pos.exposure	se.exposure	pval.exposure	samplesize.exposure	id.exposure	exposure	mr_keep.exposure	pval_origin.exposure	data_source.exposure	action	mr_keep	R2	F
1	rs10028567	C	T	C	T	-0.0921167	-0.0497	NA	0.1204	FALSE	FALSE	FALSE	finn-b-M13_ANKYLOSPON	4	53657577	0.0573	NA	0.3862	Ankylosing spondylitis || id:finn-b-M13_ANKYLOSPON	Ankylosing spondylitis	Ankylosing spondylitis || ||	TRUE	igd	NA	NA	NA	NA	NA	NA	NA	4	53657577	0.0191881	7.30348e-06	14306	ebi-a-GCST90017070	|| id:ebi-a-GCST90017070	TRUE	reported	igd	2	TRUE	0.00160841	23.0437
2	rs10448310	A	G	A	G	-0.0517935	-0.0016	NA	0.362	FALSE	FALSE	FALSE	finn-b-M13_ANKYLOSPON	9	93556174	0.0387	NA	0.9667	Ankylosing spondylitis || id:finn-b-M13_ANKYLOSPON	Ankylosing spondylitis	Ankylosing spondylitis || ||	TRUE	igd	NA	NA	NA	NA	NA	NA	NA	9	93556174	0.0111324	3.30704e-06	14306	ebi-a-GCST90017070	|| id:ebi-a-GCST90017070	TRUE	reported	igd	2	TRUE	0.00151077	21.6427
3	rs11110281	T	C	T	C	-0.137519	-0.0203	NA	0.04843	FALSE	FALSE	FALSE	finn-b-M13_ANKYLOSPON	12	100584014	0.0862	NA	0.8137	Ankylosing spondylitis || id:finn-b-M13_ANKYLOSPON	Ankylosing spondylitis	Ankylosing spondylitis || ||	TRUE	igd	NA	NA	NA	NA	NA	NA	NA	12	100584014	0.0227398	2.58315e-09	14306	ebi-a-GCST90017070	|| id:ebi-a-GCST90017070	TRUE	reported	igd	2	TRUE	0.00254991	36.5672
4	rs11720390	G	A	G	A	0.107024	-0.0463	NA	0.06197	FALSE	FALSE	FALSE	finn-b-M13_ANKYLOSPON	3	94103591	0.0774	NA	0.550201	Ankylosing spondylitis || id:finn-b-M13_ANKYLOSPON	Ankylosing spondylitis	Ankylosing spondylitis || ||	TRUE	igd	NA	NA	NA	NA	NA	NA	NA	3	94103591	0.0228121	3.59484e-06	14306	ebi-a-GCST90017070	|| id:ebi-a-GCST90017070	TRUE	reported	igd	2	TRUE	0.00153619	22.0075
5	rs11764382	A	G	A	G	-0.0695345	-0.0686	NA	0.1394	FALSE	FALSE	FALSE	finn-b-M13_ANKYLOSPON	7	46774896	0.0534	NA	0.1995	Ankylosing spondylitis || id:finn-b-M13_ANKYLOSPON	Ankylosing spondylitis	Ankylosing spondylitis || ||	TRUE	igd	NA	NA	NA	NA	NA	NA	NA	7	46774896	0.0143671	1.28632e-06	14306	ebi-a-GCST90017070	|| id:ebi-a-GCST90017070	TRUE	reported	igd	2	TRUE	0.00163468	23.4208
6	rs17708276	A	G	A	G	-0.0793955	0.0254	NA	0.1093	FALSE	FALSE	FALSE	finn-b-M13_ANKYLOSPON	8	10199548	0.063	NA	0.6871	Ankylosing spondylitis || id:finn-b-M13_ANKYLOSPON	Ankylosing spondylitis	Ankylosing spondylitis || ||	TRUE	igd	NA	NA	NA	NA	NA	NA	NA	8	10199548	0.0170628	3.04096e-06	14306	ebi-a-GCST90017070	|| id:ebi-a-GCST90017070	TRUE	reported	igd	2	TRUE	0.00151118	21.6486
7	rs1918540	A	G	A	G	-0.059639	0.0729	NA	0.8129	FALSE	FALSE	FALSE	finn-b-M13_ANKYLOSPON	11	131649446	0.0483	NA	0.1307	Ankylosing spondylitis || id:finn-b-M13_ANKYLOSPON	Ankylosing spondylitis	Ankylosing spondylitis || ||	TRUE	igd	NA	NA	NA	NA	NA	NA	NA	11	131649446	0.0128148	2.44068e-06	14306	ebi-a-GCST90017070	|| id:ebi-a-GCST90017070	TRUE	reported	igd	2	TRUE	0.00151169	21.6559
8	rs2370083	G	T	G	T	-0.0816836	-0.1383	NA	0.06412	FALSE	FALSE	FALSE	finn-b-M13_ANKYLOSPON	14	97526750	0.0763	NA	0.0698297	Ankylosing spondylitis || id:finn-b-M13_ANKYLOSPON	Ankylosing spondylitis	Ankylosing spondylitis || ||	TRUE	igd	NA	NA	NA	NA	NA	NA	NA	14	97526750	0.0185851	9.75237e-06	14306	ebi-a-GCST90017070	|| id:ebi-a-GCST90017070	TRUE	reported	igd	2	TRUE	0.00134845	19.3143
9	rs395407	C	G	C	G	0.0792781	0.0771	NA	0.8342	FALSE	TRUE	TRUE	finn-b-M13_ANKYLOSPON	5	169689604	0.0518	NA	0.1368	Ankylosing spondylitis || id:finn-b-M13_ANKYLOSPON	Ankylosing spondylitis	Ankylosing spondylitis || ||	TRUE	igd	NA	NA	NA	NA	NA	NA	NA	5	169689604	0.0173697	4.36506e-06	14306	ebi-a-GCST90017070	|| id:ebi-a-GCST90017070	TRUE	reported	igd	2	FALSE	0.00145402	20.8286
10	rs4968759	A	G	A	G	-0.0515109	0.0629	NA	0.4864	FALSE	FALSE	FALSE	finn-b-M13_ANKYLOSPON	17	61363540	0.0371	NA	0.089809	Ankylosing spondylitis || id:finn-b-M13_ANKYLOSPON	Ankylosing spondylitis	Ankylosing spondylitis || ||	TRUE	igd	TRUE	rs4968759	rs9895557	A	G	T	C	17	61298020	0.0112068	3.7812e-06	14306	ebi-a-GCST90017070	|| id:ebi-a-GCST90017070	TRUE	reported	igd	2	TRUE	0.00147461	21.1239
11	rs57646748	G	A	G	A	-0.0907696	-0.0654	NA	0.03857	FALSE	FALSE	FALSE	finn-b-M13_ANKYLOSPON	4	37452858	0.0964	NA	0.4977	Ankylosing spondylitis || id:finn-b-M13_ANKYLOSPON	Ankylosing spondylitis	Ankylosing spondylitis || ||	TRUE	igd	NA	NA	NA	NA	NA	NA	NA	4	37452858	0.0200344	5.47545e-06	14306	ebi-a-GCST90017070	|| id:ebi-a-GCST90017070	TRUE	reported	igd	2	TRUE	0.00143281	20.5243
12	rs6563952	C	G	C	G	-0.0827344	-0.0553	NA	0.908	FALSE	TRUE	TRUE	finn-b-M13_ANKYLOSPON	16	73391982	0.0643	NA	0.3895	Ankylosing spondylitis || id:finn-b-M13_ANKYLOSPON	Ankylosing spondylitis	Ankylosing spondylitis || ||	TRUE	igd	NA	NA	NA	NA	NA	NA	NA	16	73391982	0.0180035	5.8213e-06	14306	ebi-a-GCST90017070	|| id:ebi-a-GCST90017070	TRUE	reported	igd	2	FALSE	0.00147401	21.1153
13	rs6806351	T	C	T	C	-0.0633829	-0.0818	NA	0.219	FALSE	FALSE	FALSE	finn-b-M13_ANKYLOSPON	3	132058723	0.045	NA	0.0691592	Ankylosing spondylitis || id:finn-b-M13_ANKYLOSPON	Ankylosing spondylitis	Ankylosing spondylitis || ||	TRUE	igd	NA	NA	NA	NA	NA	NA	NA	3	132058723	0.0136647	4.93867e-06	14306	ebi-a-GCST90017070	|| id:ebi-a-GCST90017070	TRUE	reported	igd	2	TRUE	0.00150167	21.5121
14	rs71481756	T	G	T	G	0.0931048	-0.0381	NA	0.06635	FALSE	FALSE	FALSE	finn-b-M13_ANKYLOSPON	10	8102404	0.0759	NA	0.6155	Ankylosing spondylitis || id:finn-b-M13_ANKYLOSPON	Ankylosing spondylitis	Ankylosing spondylitis || ||	TRUE	igd	NA	NA	NA	NA	NA	NA	NA	10	8102404	0.0207949	6.51478e-06	14306	ebi-a-GCST90017070	|| id:ebi-a-GCST90017070	TRUE	reported	igd	2	TRUE	0.00139928	20.0433
15	rs7916711	A	G	A	G	0.102891	0.0326	NA	0.1379	FALSE	FALSE	FALSE	finn-b-M13_ANKYLOSPON	10	28588269	0.0539	NA	0.5456	Ankylosing spondylitis || id:finn-b-M13_ANKYLOSPON	Ankylosing spondylitis	Ankylosing spondylitis || ||	TRUE	igd	NA	NA	NA	NA	NA	NA	NA	10	28588269	0.0217362	2.717e-06	14306	ebi-a-GCST90017070	|| id:ebi-a-GCST90017070	TRUE	reported	igd	2	TRUE	0.00156383	22.4041
16	rs9903102	C	A	C	A	-0.0709483	0.0175	NA	0.1976	FALSE	FALSE	FALSE	finn-b-M13_ANKYLOSPON	17	80581123	0.0469	NA	0.708699	Ankylosing spondylitis || id:finn-b-M13_ANKYLOSPON	Ankylosing spondylitis	Ankylosing spondylitis || ||	TRUE	igd	TRUE	rs9903102	rs13341352	C	A	T	C	17	80576624	0.0155275	4.17994e-06	14306	ebi-a-GCST90017070	|| id:ebi-a-GCST90017070	TRUE	reported	igd	2	TRUE	0.00145723	20.8747

## Sheet: Proteobacteria
	SNP	effect_allele.exposure	other_allele.exposure	effect_allele.outcome	other_allele.outcome	beta.exposure	beta.outcome	eaf.exposure	eaf.outcome	remove	palindromic	ambiguous	id.outcome	chr	pos	se.outcome	samplesize.outcome	pval.outcome	outcome	originalname.outcome	outcome.deprecated	mr_keep.outcome	data_source.outcome	chr.exposure	pos.exposure	se.exposure	pval.exposure	samplesize.exposure	id.exposure	exposure	mr_keep.exposure	pval_origin.exposure	data_source.exposure	action	mr_keep	R2	F
1	rs10750258	C	A	C	A	0.0491248	-0.0476	NA	0.6332	FALSE	FALSE	FALSE	finn-b-M13_ANKYLOSPON	11	123997498	0.0386	NA	0.2168	Ankylosing spondylitis || id:finn-b-M13_ANKYLOSPON	Ankylosing spondylitis	Ankylosing spondylitis || ||	TRUE	igd	11	123997498	0.010824	8.71907e-06	14306	ebi-a-GCST90017116	|| id:ebi-a-GCST90017116	TRUE	reported	igd	2	TRUE	0.00143775	20.5952
2	rs11126162	T	C	T	C	-0.0770689	-0.0647	NA	0.08348	FALSE	FALSE	FALSE	finn-b-M13_ANKYLOSPON	2	68086034	0.0672	NA	0.3355	Ankylosing spondylitis || id:finn-b-M13_ANKYLOSPON	Ankylosing spondylitis	Ankylosing spondylitis || ||	TRUE	igd	2	68086034	0.0187079	9.25977e-06	14306	ebi-a-GCST90017116	|| id:ebi-a-GCST90017116	TRUE	reported	igd	2	TRUE	0.00118488	16.9687
3	rs11715072	G	A	G	A	-0.0519289	0.1412	NA	0.3014	FALSE	FALSE	FALSE	finn-b-M13_ANKYLOSPON	3	53720793	0.0406	NA	0.000503605	Ankylosing spondylitis || id:finn-b-M13_ANKYLOSPON	Ankylosing spondylitis	Ankylosing spondylitis || ||	TRUE	igd	3	53720793	0.0115246	6.90415e-06	14306	ebi-a-GCST90017116	|| id:ebi-a-GCST90017116	TRUE	reported	igd	2	TRUE	0.0014172	20.3005
4	rs12150865	C	T	C	T	0.0511615	-0.0082	NA	0.4864	FALSE	FALSE	FALSE	finn-b-M13_ANKYLOSPON	19	43505320	0.037	NA	0.8246	Ankylosing spondylitis || id:finn-b-M13_ANKYLOSPON	Ankylosing spondylitis	Ankylosing spondylitis || ||	TRUE	igd	19	43505320	0.0106407	1.54085e-06	14306	ebi-a-GCST90017116	|| id:ebi-a-GCST90017116	TRUE	reported	igd	2	TRUE	0.00161334	23.1145
5	rs12467198	C	T	C	T	0.0498267	0.0673	NA	0.4471	FALSE	FALSE	FALSE	finn-b-M13_ANKYLOSPON	2	124872681	0.0375	NA	0.0730197	Ankylosing spondylitis || id:finn-b-M13_ANKYLOSPON	Ankylosing spondylitis	Ankylosing spondylitis || ||	TRUE	igd	2	124872681	0.011138	6.30667e-06	14306	ebi-a-GCST90017116	|| id:ebi-a-GCST90017116	TRUE	reported	igd	2	TRUE	0.00139696	20.0101
6	rs2347697	G	T	G	T	0.0502281	0.0606	NA	0.3097	FALSE	FALSE	FALSE	finn-b-M13_ANKYLOSPON	7	134388240	0.0402	NA	0.1314	Ankylosing spondylitis || id:finn-b-M13_ANKYLOSPON	Ankylosing spondylitis	Ankylosing spondylitis || ||	TRUE	igd	7	134388240	0.0108968	4.26914e-06	14306	ebi-a-GCST90017116	|| id:ebi-a-GCST90017116	TRUE	reported	igd	2	TRUE	0.00148297	21.2439
7	rs2532663	A	G	A	G	0.125578	-0.0782	NA	0.8983	FALSE	FALSE	FALSE	finn-b-M13_ANKYLOSPON	10	119247234	0.062	NA	0.2074	Ankylosing spondylitis || id:finn-b-M13_ANKYLOSPON	Ankylosing spondylitis	Ankylosing spondylitis || ||	TRUE	igd	10	119247234	0.0258034	7.4681e-07	14306	ebi-a-GCST90017116	|| id:ebi-a-GCST90017116	TRUE	reported	igd	2	TRUE	0.00165286	23.6817
8	rs312757	G	C	G	C	0.0517269	0.0586	NA	0.5867	FALSE	TRUE	TRUE	finn-b-M13_ANKYLOSPON	17	68347701	0.0377	NA	0.1202	Ankylosing spondylitis || id:finn-b-M13_ANKYLOSPON	Ankylosing spondylitis	Ankylosing spondylitis || ||	TRUE	igd	17	68347701	0.0112854	4.83905e-06	14306	ebi-a-GCST90017116	|| id:ebi-a-GCST90017116	TRUE	reported	igd	2	FALSE	0.00146637	21.0058
9	rs3890996	G	T	G	T	0.0474614	-0.002	NA	0.5354	FALSE	FALSE	FALSE	finn-b-M13_ANKYLOSPON	22	20301800	0.0373	NA	0.9576	Ankylosing spondylitis || id:finn-b-M13_ANKYLOSPON	Ankylosing spondylitis	Ankylosing spondylitis || ||	TRUE	igd	22	20301800	0.0105645	6.94656e-06	14306	ebi-a-GCST90017116	|| id:ebi-a-GCST90017116	TRUE	reported	igd	2	TRUE	0.00140881	20.1801
10	rs4340090	C	T	C	T	-0.0668162	-0.055	NA	0.118	FALSE	FALSE	FALSE	finn-b-M13_ANKYLOSPON	12	130331764	0.0576	NA	0.3397	Ankylosing spondylitis || id:finn-b-M13_ANKYLOSPON	Ankylosing spondylitis	Ankylosing spondylitis || ||	TRUE	igd	12	130331764	0.0153387	9.9901e-06	14306	ebi-a-GCST90017116	|| id:ebi-a-GCST90017116	TRUE	reported	igd	2	TRUE	0.00132462	18.9726
11	rs6707783	C	T	C	T	0.0849594	-0.0176	NA	0.09061	FALSE	FALSE	FALSE	finn-b-M13_ANKYLOSPON	2	52053891	0.0649	NA	0.786001	Ankylosing spondylitis || id:finn-b-M13_ANKYLOSPON	Ankylosing spondylitis	Ankylosing spondylitis || ||	TRUE	igd	2	52053891	0.0187782	8.08593e-06	14306	ebi-a-GCST90017116	|| id:ebi-a-GCST90017116	TRUE	reported	igd	2	TRUE	0.00142881	20.467
12	rs72771021	C	T	C	T	0.141726	0.0929	NA	0.06959	FALSE	FALSE	FALSE	finn-b-M13_ANKYLOSPON	10	13841631	0.0737	NA	0.207	Ankylosing spondylitis || id:finn-b-M13_ANKYLOSPON	Ankylosing spondylitis	Ankylosing spondylitis || ||	TRUE	igd	10	13841631	0.0309242	7.18092e-06	14306	ebi-a-GCST90017116	|| id:ebi-a-GCST90017116	TRUE	reported	igd	2	TRUE	0.00146604	21.0011
13	rs74757828	A	T	A	T	0.0951285	0.0573	NA	0.0757	FALSE	TRUE	TRUE	finn-b-M13_ANKYLOSPON	8	89541526	0.0702	NA	0.4141	Ankylosing spondylitis || id:finn-b-M13_ANKYLOSPON	Ankylosing spondylitis	Ankylosing spondylitis || ||	TRUE	igd	8	89541526	0.0216921	9.2506e-06	14306	ebi-a-GCST90017116	|| id:ebi-a-GCST90017116	TRUE	reported	igd	2	FALSE	0.00134251	19.229
14	rs922773	C	T	C	T	-0.0803778	0.0345	NA	0.1021	FALSE	FALSE	FALSE	finn-b-M13_ANKYLOSPON	3	66318042	0.0614	NA	0.5743	Ankylosing spondylitis || id:finn-b-M13_ANKYLOSPON	Ankylosing spondylitis	Ankylosing spondylitis || ||	TRUE	igd	3	66318042	0.0157851	3.67959e-07	14306	ebi-a-GCST90017116	|| id:ebi-a-GCST90017116	TRUE	reported	igd	2	TRUE	0.00180914	25.9249

## Sheet: Lachnospiraceae
	SNP	effect_allele.exposure	other_allele.exposure	effect_allele.outcome	other_allele.outcome	beta.exposure	beta.outcome	eaf.exposure	eaf.outcome	remove	palindromic	ambiguous	id.outcome	chr	pos	se.outcome	samplesize.outcome	pval.outcome	outcome	originalname.outcome	outcome.deprecated	mr_keep.outcome	data_source.outcome	chr.exposure	pos.exposure	se.exposure	pval.exposure	samplesize.exposure	id.exposure	exposure	mr_keep.exposure	pval_origin.exposure	data_source.exposure	action	mr_keep	R2	F
1	rs10402491	C	T	C	T	0.0661701	0.0244	NA	0.1685	FALSE	FALSE	FALSE	finn-b-M13_ANKYLOSPON	19	13425799	0.0499	NA	0.6248	Ankylosing spondylitis || id:finn-b-M13_ANKYLOSPON	Ankylosing spondylitis	Ankylosing spondylitis || ||	TRUE	igd	19	13425799	0.014851	7.58351e-06	14306	ebi-a-GCST90016940	|| id:ebi-a-GCST90016940	TRUE	reported	igd	2	TRUE	0.00138577	19.8496
2	rs11139361	C	T	C	T	-0.0494463	0.0181	NA	0.6782	FALSE	FALSE	FALSE	finn-b-M13_ANKYLOSPON	9	72179847	0.0398	NA	0.6487	Ankylosing spondylitis || id:finn-b-M13_ANKYLOSPON	Ankylosing spondylitis	Ankylosing spondylitis || ||	TRUE	igd	9	72179847	0.0110503	4.26265e-06	14306	ebi-a-GCST90016940	|| id:ebi-a-GCST90016940	TRUE	reported	igd	2	TRUE	0.00139764	20.0198
3	rs112040820	A	G	A	G	0.0549584	0.0635	NA	0.2619	FALSE	FALSE	FALSE	finn-b-M13_ANKYLOSPON	17	80469064	0.0425	NA	0.1351	Ankylosing spondylitis || id:finn-b-M13_ANKYLOSPON	Ankylosing spondylitis	Ankylosing spondylitis || ||	TRUE	igd	17	80469064	0.0117086	2.41835e-06	14306	ebi-a-GCST90016940	|| id:ebi-a-GCST90016940	TRUE	reported	igd	2	TRUE	0.0015377	22.0291
4	rs11755180	C	G	C	G	-0.049227	-0.0256	NA	0.4548	FALSE	TRUE	TRUE	finn-b-M13_ANKYLOSPON	6	161957425	0.0375	NA	0.4956	Ankylosing spondylitis || id:finn-b-M13_ANKYLOSPON	Ankylosing spondylitis	Ankylosing spondylitis || ||	TRUE	igd	6	161957425	0.0104894	2.6898e-06	14306	ebi-a-GCST90016940	|| id:ebi-a-GCST90016940	TRUE	reported	igd	2	FALSE	0.00153716	22.0214
5	rs11841382	G	T	G	T	-0.0718128	-0.0952	NA	0.08336	FALSE	FALSE	FALSE	finn-b-M13_ANKYLOSPON	13	38004672	0.0671	NA	0.156	Ankylosing spondylitis || id:finn-b-M13_ANKYLOSPON	Ankylosing spondylitis	Ankylosing spondylitis || ||	TRUE	igd	13	38004672	0.017462	9.57767e-06	14306	ebi-a-GCST90016940	|| id:ebi-a-GCST90016940	TRUE	reported	igd	2	TRUE	0.00118082	16.9104
6	rs11979110	T	C	T	C	-0.0500924	-0.0021	NA	0.4638	FALSE	FALSE	FALSE	finn-b-M13_ANKYLOSPON	7	130436459	0.0373	NA	0.9557	Ankylosing spondylitis || id:finn-b-M13_ANKYLOSPON	Ankylosing spondylitis	Ankylosing spondylitis || ||	TRUE	igd	7	130436459	0.0105069	1.81844e-06	14306	ebi-a-GCST90016940	|| id:ebi-a-GCST90016940	TRUE	reported	igd	2	TRUE	0.00158631	22.7266
7	rs1205443	A	G	A	G	0.0501415	-0.0292	NA	0.3521	FALSE	FALSE	FALSE	finn-b-M13_ANKYLOSPON	20	36876868	0.0392	NA	0.4565	Ankylosing spondylitis || id:finn-b-M13_ANKYLOSPON	Ankylosing spondylitis	Ankylosing spondylitis || ||	TRUE	igd	20	36876868	0.0112157	7.28836e-06	14306	ebi-a-GCST90016940	|| id:ebi-a-GCST90016940	TRUE	reported	igd	2	TRUE	0.00139514	19.9839
8	rs12760724	A	C	A	C	-0.0484566	-0.0113	NA	0.3285	FALSE	FALSE	FALSE	finn-b-M13_ANKYLOSPON	1	214031969	0.0397	NA	0.776101	Ankylosing spondylitis || id:finn-b-M13_ANKYLOSPON	Ankylosing spondylitis	Ankylosing spondylitis || ||	TRUE	igd	1	214031969	0.0107934	7.26742e-06	14306	ebi-a-GCST90016940	|| id:ebi-a-GCST90016940	TRUE	reported	igd	2	TRUE	0.00140689	20.1525
9	rs13005175	G	A	G	A	-0.0993483	0.0119	NA	0.9556	FALSE	FALSE	FALSE	finn-b-M13_ANKYLOSPON	2	232469722	0.0907	NA	0.8958	Ankylosing spondylitis || id:finn-b-M13_ANKYLOSPON	Ankylosing spondylitis	Ankylosing spondylitis || ||	TRUE	igd	2	232469722	0.0218395	8.37067e-06	14306	ebi-a-GCST90016940	|| id:ebi-a-GCST90016940	TRUE	reported	igd	2	TRUE	0.00144441	20.6907
10	rs2159863	A	G	A	G	-0.0585831	0.0321	NA	0.1797	FALSE	FALSE	FALSE	finn-b-M13_ANKYLOSPON	4	10245354	0.0485	NA	0.5078	Ankylosing spondylitis || id:finn-b-M13_ANKYLOSPON	Ankylosing spondylitis	Ankylosing spondylitis || ||	TRUE	igd	4	10245354	0.0128742	3.69556e-06	14306	ebi-a-GCST90016940	|| id:ebi-a-GCST90016940	TRUE	reported	igd	2	TRUE	0.0014453	20.7035
11	rs2910921	C	T	C	T	-0.160302	0.0463	NA	0.9714	FALSE	FALSE	FALSE	finn-b-M13_ANKYLOSPON	5	32348593	0.1114	NA	0.6775	Ankylosing spondylitis || id:finn-b-M13_ANKYLOSPON	Ankylosing spondylitis	Ankylosing spondylitis || ||	TRUE	igd	5	32348593	0.035832	8.41977e-06	14306	ebi-a-GCST90016940	|| id:ebi-a-GCST90016940	TRUE	reported	igd	2	TRUE	0.00139705	20.0113
12	rs3127230	C	T	C	T	-0.0503537	0.0312	NA	0.3042	FALSE	FALSE	FALSE	finn-b-M13_ANKYLOSPON	10	103392503	0.0406	NA	0.442	Ankylosing spondylitis || id:finn-b-M13_ANKYLOSPON	Ankylosing spondylitis	Ankylosing spondylitis || ||	TRUE	igd	10	103392503	0.0112201	6.20326e-06	14306	ebi-a-GCST90016940	|| id:ebi-a-GCST90016940	TRUE	reported	igd	2	TRUE	0.00140585	20.1376
13	rs35524804	T	C	T	C	-0.0607481	-0.0303	NA	0.2139	FALSE	FALSE	FALSE	finn-b-M13_ANKYLOSPON	9	100113683	0.0454	NA	0.5043	Ankylosing spondylitis || id:finn-b-M13_ANKYLOSPON	Ankylosing spondylitis	Ankylosing spondylitis || ||	TRUE	igd	9	100113683	0.0125216	2.44997e-06	14306	ebi-a-GCST90016940	|| id:ebi-a-GCST90016940	TRUE	reported	igd	2	TRUE	0.00164253	23.5334
14	rs7359994	C	T	C	T	0.0503142	0.0022	NA	0.5977	FALSE	FALSE	FALSE	finn-b-M13_ANKYLOSPON	19	29408858	0.0379	NA	0.954	Ankylosing spondylitis || id:finn-b-M13_ANKYLOSPON	Ankylosing spondylitis	Ankylosing spondylitis || ||	TRUE	igd	19	29408858	0.0112482	5.35895e-06	14306	ebi-a-GCST90016940	|| id:ebi-a-GCST90016940	TRUE	reported	igd	2	TRUE	0.00139666	20.0057
15	rs79086868	T	C	T	C	0.0776723	0.0671	NA	0.1013	FALSE	FALSE	FALSE	finn-b-M13_ANKYLOSPON	9	133791605	0.062	NA	0.2789	Ankylosing spondylitis || id:finn-b-M13_ANKYLOSPON	Ankylosing spondylitis	Ankylosing spondylitis || ||	TRUE	igd	9	133791605	0.0164472	3.01426e-06	14306	ebi-a-GCST90016940	|| id:ebi-a-GCST90016940	TRUE	reported	igd	2	TRUE	0.00155652	22.2991
16	rs959845	T	C	T	C	0.0493666	0.0038	NA	0.5724	FALSE	FALSE	FALSE	finn-b-M13_ANKYLOSPON	4	186906801	0.0383	NA	0.9214	Ankylosing spondylitis || id:finn-b-M13_ANKYLOSPON	Ankylosing spondylitis	Ankylosing spondylitis || ||	TRUE	igd	4	186906801	0.0107801	5.16952e-06	14306	ebi-a-GCST90016940	|| id:ebi-a-GCST90016940	TRUE	reported	igd	2	TRUE	0.00146375	20.9682
17	rs9929145	G	A	G	A	-0.125721	0.065	NA	0.04972	FALSE	FALSE	FALSE	finn-b-M13_ANKYLOSPON	16	76559184	0.086	NA	0.450199	Ankylosing spondylitis || id:finn-b-M13_ANKYLOSPON	Ankylosing spondylitis	Ankylosing spondylitis || ||	TRUE	igd	16	76559184	0.0245233	2.83596e-07	14306	ebi-a-GCST90016940	|| id:ebi-a-GCST90016940	TRUE	reported	igd	2	TRUE	0.00183376	26.2783
